# Supplementary material for: Dysfunctional neuro-muscular mechanisms explain gradual gait changes in prodromal spastic paraplegia
Source: J Neuroeng Rehabil. 2023 Jul 15;20:90. doi: 10.1186/s12984-023-01206-8 (PMC10349428; doi:10.1186/s12984-023-01206-8)
Supplement: Supplementary file 1 — Additional file 1. The neuro-musculoskeletal model, the controller, initial parameters, the cost function and a batch-file running all simulations in SCONE with Hyfydy are attached as additional material. [file 12984_2023_1206_MOESM1_ESM.zip]

Archive with 7 entries (6 files):
- batch-simulation-velfb-weakness.bat
- data/
- data/cost_function.scone
- data/H0914.hfd
- data/HfdConfigM2012Planar.zml
- data/InitStateGait10.zml
- GAIT-HSP_weakness_spasticity-Hyfydy.scone
