# Supplementary material for: Dysfunctional neuro-muscular mechanisms explain gradual gait changes in prodromal spastic paraplegia
Source: J Neuroeng Rehabil. 2023 Jul 15;20:90. doi: 10.1186/s12984-023-01206-8 (PMC10349428; doi:10.1186/s12984-023-01206-8)
Supplement: Supplementary file 1 — Additional file 1. The neuro-musculoskeletal model, the controller, initial parameters, the cost function and a batch-file running all simulations in SCONE with Hyfydy are attached as additional material. [file 12984_2023_1206_MOESM1_ESM.zip › batch-simulation-velfb-weakness.bat]

# This batchfile creates all simulations the paper: Dysfunctional neuro-muscular mechanisms explain gradual gait changes in prodromal spastic paraplegia by Christian Laßmann et al.

set SCONECMD="C:\Program Files\SCONE\bin\sconecmd.exe"

# Healthy Gait
%SCONECMD% -o "GAIT-HSP_weakness_spasticity-Hyfydy.scone" CmaOptimizer.random_seed=10 CmaOptimizer.SimulationObjective.signature_postfix=HF_GH_HC_00 CmaOptimizer.SimulationObjective.ModelHyfydy.#3.#1.#1=1.0000 CmaOptimizer.SimulationObjective.ModelHyfydy.#3.#2.#1=1.0000 CmaOptimizer.SimulationObjective.ModelHyfydy.#3.#3.#1=1.0000 CmaOptimizer.SimulationObjective.ModelHyfydy.#3.#4.#1=1.0000 CmaOptimizer.SimulationObjective.ModelHyfydy.#3.#5.#1=1.0000 CmaOptimizer.SimulationObjective.ModelHyfydy.#3.#6.#1=1.0000 CmaOptimizer.SimulationObjective.ModelHyfydy.#3.#7.#1=1.0000 CmaOptimizer.SimulationObjective.ModelHyfydy.#3.#8.#1=1.0000 CmaOptimizer.SimulationObjective.ModelHyfydy.#3.#9.#1=1.0000 CmaOptimizer.SimulationObjective.ModelHyfydy.#3.#10.#1=1.0000 CmaOptimizer.SimulationObjective.ModelHyfydy.#3.#11.#1=1.0000 CmaOptimizer.SimulationObjective.ModelHyfydy.#3.#12.#1=1.0000 CmaOptimizer.SimulationObjective.ModelHyfydy.#3.#13.#1=1.0000 CmaOptimizer.SimulationObjective.ModelHyfydy.#3.#14.#1=1.0000

# Hyperreflexia
%SCONECMD% -o "GAIT-HSP-Hyfydy.scone" CmaOptimizer.random_seed=10 CmaOptimizer.SimulationObjective.signature_postfix=HF_GH_VelFB_SolGasTib00001 CmaOptimizer.SimulationObjective.GaitStateController.#5.#1.#2.#1.#4=0.0001 CmaOptimizer.SimulationObjective.GaitStateController.#5.#2.#2.#1.#4=0.0001 CmaOptimizer.SimulationObjective.GaitStateController.#5.#2.#2.#2.#4=0.0001 CmaOptimizer.SimulationObjective.GaitStateController.#5.#5.#2.#6.#4=0.0001 CmaOptimizer.SimulationObjective.GaitStateController.#5.#5.#2.#7.#4=0.0001
%SCONECMD% -o "GAIT-HSP-Hyfydy.scone" CmaOptimizer.random_seed=10 CmaOptimizer.SimulationObjective.signature_postfix=HF_GH_VelFB_SolGasTib00002 CmaOptimizer.SimulationObjective.GaitStateController.#5.#1.#2.#1.#4=0.0002 CmaOptimizer.SimulationObjective.GaitStateController.#5.#2.#2.#1.#4=0.0002 CmaOptimizer.SimulationObjective.GaitStateController.#5.#2.#2.#2.#4=0.0002 CmaOptimizer.SimulationObjective.GaitStateController.#5.#5.#2.#6.#4=0.0002 CmaOptimizer.SimulationObjective.GaitStateController.#5.#5.#2.#7.#4=0.0002
%SCONECMD% -o "GAIT-HSP-Hyfydy.scone" CmaOptimizer.random_seed=10 CmaOptimizer.SimulationObjective.signature_postfix=HF_GH_VelFB_SolGasTib00003 CmaOptimizer.SimulationObjective.GaitStateController.#5.#1.#2.#1.#4=0.0003 CmaOptimizer.SimulationObjective.GaitStateController.#5.#2.#2.#1.#4=0.0003 CmaOptimizer.SimulationObjective.GaitStateController.#5.#2.#2.#2.#4=0.0003 CmaOptimizer.SimulationObjective.GaitStateController.#5.#5.#2.#6.#4=0.0003 CmaOptimizer.SimulationObjective.GaitStateController.#5.#5.#2.#7.#4=0.0003
%SCONECMD% -o "GAIT-HSP-Hyfydy.scone" CmaOptimizer.random_seed=10 CmaOptimizer.SimulationObjective.signature_postfix=HF_GH_VelFB_SolGasTib00004 CmaOptimizer.SimulationObjective.GaitStateController.#5.#1.#2.#1.#4=0.0004 CmaOptimizer.SimulationObjective.GaitStateController.#5.#2.#2.#1.#4=0.0004 CmaOptimizer.SimulationObjective.GaitStateController.#5.#2.#2.#2.#4=0.0004 CmaOptimizer.SimulationObjective.GaitStateController.#5.#5.#2.#6.#4=0.0004 CmaOptimizer.SimulationObjective.GaitStateController.#5.#5.#2.#7.#4=0.0004
%SCONECMD% -o "GAIT-HSP-Hyfydy.scone" CmaOptimizer.random_seed=10 CmaOptimizer.SimulationObjective.signature_postfix=HF_GH_VelFB_SolGasTib00005 CmaOptimizer.SimulationObjective.GaitStateController.#5.#1.#2.#1.#4=0.0005 CmaOptimizer.SimulationObjective.GaitStateController.#5.#2.#2.#1.#4=0.0005 CmaOptimizer.SimulationObjective.GaitStateController.#5.#2.#2.#2.#4=0.0005 CmaOptimizer.SimulationObjective.GaitStateController.#5.#5.#2.#6.#4=0.0005 CmaOptimizer.SimulationObjective.GaitStateController.#5.#5.#2.#7.#4=0.0005
%SCONECMD% -o "GAIT-HSP-Hyfydy.scone" CmaOptimizer.random_seed=10 CmaOptimizer.SimulationObjective.signature_postfix=HF_GH_VelFB_SolGasTib00006 CmaOptimizer.SimulationObjective.GaitStateController.#5.#1.#2.#1.#4=0.0006 CmaOptimizer.SimulationObjective.GaitStateController.#5.#2.#2.#1.#4=0.0006 CmaOptimizer.SimulationObjective.GaitStateController.#5.#2.#2.#2.#4=0.0006 CmaOptimizer.SimulationObjective.GaitStateController.#5.#5.#2.#6.#4=0.0006 CmaOptimizer.SimulationObjective.GaitStateController.#5.#5.#2.#7.#4=0.0006
%SCONECMD% -o "GAIT-HSP-Hyfydy.scone" CmaOptimizer.random_seed=10 CmaOptimizer.SimulationObjective.signature_postfix=HF_GH_VelFB_SolGasTib00007 CmaOptimizer.SimulationObjective.GaitStateController.#5.#1.#2.#1.#4=0.0007 CmaOptimizer.SimulationObjective.GaitStateController.#5.#2.#2.#1.#4=0.0007 CmaOptimizer.SimulationObjective.GaitStateController.#5.#2.#2.#2.#4=0.0007 CmaOptimizer.SimulationObjective.GaitStateController.#5.#5.#2.#6.#4=0.0007 CmaOptimizer.SimulationObjective.GaitStateController.#5.#5.#2.#7.#4=0.0007
%SCONECMD% -o "GAIT-HSP-Hyfydy.scone" CmaOptimizer.random_seed=10 CmaOptimizer.SimulationObjective.signature_postfix=HF_GH_VelFB_SolGasTib00064 CmaOptimizer.SimulationObjective.GaitStateController.#5.#1.#2.#1.#4=0.0640 CmaOptimizer.SimulationObjective.GaitStateController.#5.#2.#2.#1.#4=0.0640 CmaOptimizer.SimulationObjective.GaitStateController.#5.#2.#2.#2.#4=0.0640 CmaOptimizer.SimulationObjective.GaitStateController.#5.#5.#2.#6.#4=0.0640 CmaOptimizer.SimulationObjective.GaitStateController.#5.#5.#2.#7.#4=0.0640
%SCONECMD% -o "GAIT-HSP-Hyfydy.scone" CmaOptimizer.random_seed=10 CmaOptimizer.SimulationObjective.signature_postfix=HF_GH_VelFB_SolGasTib00072 CmaOptimizer.SimulationObjective.GaitStateController.#5.#1.#2.#1.#4=0.0720 CmaOptimizer.SimulationObjective.GaitStateController.#5.#2.#2.#1.#4=0.0720 CmaOptimizer.SimulationObjective.GaitStateController.#5.#2.#2.#2.#4=0.0720 CmaOptimizer.SimulationObjective.GaitStateController.#5.#5.#2.#6.#4=0.0720 CmaOptimizer.SimulationObjective.GaitStateController.#5.#5.#2.#7.#4=0.0720
%SCONECMD% -o "GAIT-HSP-Hyfydy.scone" CmaOptimizer.random_seed=10 CmaOptimizer.SimulationObjective.signature_postfix=HF_GH_VelFB_SolGasTib00080 CmaOptimizer.SimulationObjective.GaitStateController.#5.#1.#2.#1.#4=0.0800 CmaOptimizer.SimulationObjective.GaitStateController.#5.#2.#2.#1.#4=0.0800 CmaOptimizer.SimulationObjective.GaitStateController.#5.#2.#2.#2.#4=0.0800 CmaOptimizer.SimulationObjective.GaitStateController.#5.#5.#2.#6.#4=0.0800 CmaOptimizer.SimulationObjective.GaitStateController.#5.#5.#2.#7.#4=0.0800
%SCONECMD% -o "GAIT-HSP-Hyfydy.scone" CmaOptimizer.random_seed=10 CmaOptimizer.SimulationObjective.signature_postfix=HF_GH_VelFB_SolGasTib00088 CmaOptimizer.SimulationObjective.GaitStateController.#5.#1.#2.#1.#4=0.0880 CmaOptimizer.SimulationObjective.GaitStateController.#5.#2.#2.#1.#4=0.0880 CmaOptimizer.SimulationObjective.GaitStateController.#5.#2.#2.#2.#4=0.0880 CmaOptimizer.SimulationObjective.GaitStateController.#5.#5.#2.#6.#4=0.0880 CmaOptimizer.SimulationObjective.GaitStateController.#5.#5.#2.#7.#4=0.0880
%SCONECMD% -o "GAIT-HSP-Hyfydy.scone" CmaOptimizer.random_seed=10 CmaOptimizer.SimulationObjective.signature_postfix=HF_GH_VelFB_SolGasTib00096 CmaOptimizer.SimulationObjective.GaitStateController.#5.#1.#2.#1.#4=0.0960 CmaOptimizer.SimulationObjective.GaitStateController.#5.#2.#2.#1.#4=0.0960 CmaOptimizer.SimulationObjective.GaitStateController.#5.#2.#2.#2.#4=0.0960 CmaOptimizer.SimulationObjective.GaitStateController.#5.#5.#2.#6.#4=0.0960 CmaOptimizer.SimulationObjective.GaitStateController.#5.#5.#2.#7.#4=0.0960
%SCONECMD% -o "GAIT-HSP-Hyfydy.scone" CmaOptimizer.random_seed=10 CmaOptimizer.SimulationObjective.signature_postfix=HF_GH_VelFB_SolGasTib00104 CmaOptimizer.SimulationObjective.GaitStateController.#5.#1.#2.#1.#4=0.1040 CmaOptimizer.SimulationObjective.GaitStateController.#5.#2.#2.#1.#4=0.1040 CmaOptimizer.SimulationObjective.GaitStateController.#5.#2.#2.#2.#4=0.1040 CmaOptimizer.SimulationObjective.GaitStateController.#5.#5.#2.#6.#4=0.1040 CmaOptimizer.SimulationObjective.GaitStateController.#5.#5.#2.#7.#4=0.1040
%SCONECMD% -o "GAIT-HSP-Hyfydy.scone" CmaOptimizer.random_seed=10 CmaOptimizer.SimulationObjective.signature_postfix=HF_GH_VelFB_SolGasTib00112 CmaOptimizer.SimulationObjective.GaitStateController.#5.#1.#2.#1.#4=0.1120 CmaOptimizer.SimulationObjective.GaitStateController.#5.#2.#2.#1.#4=0.1120 CmaOptimizer.SimulationObjective.GaitStateController.#5.#2.#2.#2.#4=0.1120 CmaOptimizer.SimulationObjective.GaitStateController.#5.#5.#2.#6.#4=0.1120 CmaOptimizer.SimulationObjective.GaitStateController.#5.#5.#2.#7.#4=0.1120
%SCONECMD% -o "GAIT-HSP-Hyfydy.scone" CmaOptimizer.random_seed=10 CmaOptimizer.SimulationObjective.signature_postfix=HF_GH_VelFB_SolGasTib00120 CmaOptimizer.SimulationObjective.GaitStateController.#5.#1.#2.#1.#4=0.1200 CmaOptimizer.SimulationObjective.GaitStateController.#5.#2.#2.#1.#4=0.1200 CmaOptimizer.SimulationObjective.GaitStateController.#5.#2.#2.#2.#4=0.1200 CmaOptimizer.SimulationObjective.GaitStateController.#5.#5.#2.#6.#4=0.1200 CmaOptimizer.SimulationObjective.GaitStateController.#5.#5.#2.#7.#4=0.1200

# Muscle Weakness
%SCONECMD% -o "GAIT-HSP_weakness_spasticity-Hyfydy.scone" CmaOptimizer.random_seed=10 CmaOptimizer.SimulationObjective.signature_postfix=HF_GH_Weakness_01 CmaOptimizer.SimulationObjective.ModelHyfydy.#3.#1.#1=0.9600 CmaOptimizer.SimulationObjective.ModelHyfydy.#3.#2.#1=0.9600 CmaOptimizer.SimulationObjective.ModelHyfydy.#3.#3.#1=0.9720 CmaOptimizer.SimulationObjective.ModelHyfydy.#3.#4.#1=0.9720 CmaOptimizer.SimulationObjective.ModelHyfydy.#3.#5.#1=0.9720 CmaOptimizer.SimulationObjective.ModelHyfydy.#3.#6.#1=0.9720 CmaOptimizer.SimulationObjective.ModelHyfydy.#3.#7.#1=0.9747 CmaOptimizer.SimulationObjective.ModelHyfydy.#3.#8.#1=0.9747 CmaOptimizer.SimulationObjective.ModelHyfydy.#3.#9.#1=0.9767 CmaOptimizer.SimulationObjective.ModelHyfydy.#3.#10.#1=0.9767 CmaOptimizer.SimulationObjective.ModelHyfydy.#3.#11.#1=0.9927 CmaOptimizer.SimulationObjective.ModelHyfydy.#3.#12.#1=0.9927 CmaOptimizer.SimulationObjective.ModelHyfydy.#3.#13.#1=0.9800 CmaOptimizer.SimulationObjective.ModelHyfydy.#3.#14.#1=0.9800 
%SCONECMD% -o "GAIT-HSP_weakness_spasticity-Hyfydy.scone" CmaOptimizer.random_seed=10 CmaOptimizer.SimulationObjective.signature_postfix=HF_GH_Weakness_02 CmaOptimizer.SimulationObjective.ModelHyfydy.#3.#1.#1=0.9200 CmaOptimizer.SimulationObjective.ModelHyfydy.#3.#2.#1=0.9200 CmaOptimizer.SimulationObjective.ModelHyfydy.#3.#3.#1=0.9440 CmaOptimizer.SimulationObjective.ModelHyfydy.#3.#4.#1=0.9440 CmaOptimizer.SimulationObjective.ModelHyfydy.#3.#5.#1=0.9440 CmaOptimizer.SimulationObjective.ModelHyfydy.#3.#6.#1=0.9440 CmaOptimizer.SimulationObjective.ModelHyfydy.#3.#7.#1=0.9493 CmaOptimizer.SimulationObjective.ModelHyfydy.#3.#8.#1=0.9493 CmaOptimizer.SimulationObjective.ModelHyfydy.#3.#9.#1=0.9533 CmaOptimizer.SimulationObjective.ModelHyfydy.#3.#10.#1=0.9533 CmaOptimizer.SimulationObjective.ModelHyfydy.#3.#11.#1=0.9853 CmaOptimizer.SimulationObjective.ModelHyfydy.#3.#12.#1=0.9853 CmaOptimizer.SimulationObjective.ModelHyfydy.#3.#13.#1=0.9600 CmaOptimizer.SimulationObjective.ModelHyfydy.#3.#14.#1=0.9600 
%SCONECMD% -o "GAIT-HSP_weakness_spasticity-Hyfydy.scone" CmaOptimizer.random_seed=10 CmaOptimizer.SimulationObjective.signature_postfix=HF_GH_Weakness_03 CmaOptimizer.SimulationObjective.ModelHyfydy.#3.#1.#1=0.8800 CmaOptimizer.SimulationObjective.ModelHyfydy.#3.#2.#1=0.8800 CmaOptimizer.SimulationObjective.ModelHyfydy.#3.#3.#1=0.9160 CmaOptimizer.SimulationObjective.ModelHyfydy.#3.#4.#1=0.9160 CmaOptimizer.SimulationObjective.ModelHyfydy.#3.#5.#1=0.9160 CmaOptimizer.SimulationObjective.ModelHyfydy.#3.#6.#1=0.9160 CmaOptimizer.SimulationObjective.ModelHyfydy.#3.#7.#1=0.9240 CmaOptimizer.SimulationObjective.ModelHyfydy.#3.#8.#1=0.9240 CmaOptimizer.SimulationObjective.ModelHyfydy.#3.#9.#1=0.9300 CmaOptimizer.SimulationObjective.ModelHyfydy.#3.#10.#1=0.9300 CmaOptimizer.SimulationObjective.ModelHyfydy.#3.#11.#1=0.9780 CmaOptimizer.SimulationObjective.ModelHyfydy.#3.#12.#1=0.9780 CmaOptimizer.SimulationObjective.ModelHyfydy.#3.#13.#1=0.9400 CmaOptimizer.SimulationObjective.ModelHyfydy.#3.#14.#1=0.9400 
%SCONECMD% -o "GAIT-HSP_weakness_spasticity-Hyfydy.scone" CmaOptimizer.random_seed=10 CmaOptimizer.SimulationObjective.signature_postfix=HF_GH_Weakness_04 CmaOptimizer.SimulationObjective.ModelHyfydy.#3.#1.#1=0.8400 CmaOptimizer.SimulationObjective.ModelHyfydy.#3.#2.#1=0.8400 CmaOptimizer.SimulationObjective.ModelHyfydy.#3.#3.#1=0.8880 CmaOptimizer.SimulationObjective.ModelHyfydy.#3.#4.#1=0.8880 CmaOptimizer.SimulationObjective.ModelHyfydy.#3.#5.#1=0.8880 CmaOptimizer.SimulationObjective.ModelHyfydy.#3.#6.#1=0.8880 CmaOptimizer.SimulationObjective.ModelHyfydy.#3.#7.#1=0.8987 CmaOptimizer.SimulationObjective.ModelHyfydy.#3.#8.#1=0.8987 CmaOptimizer.SimulationObjective.ModelHyfydy.#3.#9.#1=0.9067 CmaOptimizer.SimulationObjective.ModelHyfydy.#3.#10.#1=0.9067 CmaOptimizer.SimulationObjective.ModelHyfydy.#3.#11.#1=0.9707 CmaOptimizer.SimulationObjective.ModelHyfydy.#3.#12.#1=0.9707 CmaOptimizer.SimulationObjective.ModelHyfydy.#3.#13.#1=0.9200 CmaOptimizer.SimulationObjective.ModelHyfydy.#3.#14.#1=0.9200 
%SCONECMD% -o "GAIT-HSP_weakness_spasticity-Hyfydy.scone" CmaOptimizer.random_seed=10 CmaOptimizer.SimulationObjective.signature_postfix=HF_GH_Weakness_05 CmaOptimizer.SimulationObjective.ModelHyfydy.#3.#1.#1=0.8000 CmaOptimizer.SimulationObjective.ModelHyfydy.#3.#2.#1=0.8000 CmaOptimizer.SimulationObjective.ModelHyfydy.#3.#3.#1=0.8600 CmaOptimizer.SimulationObjective.ModelHyfydy.#3.#4.#1=0.8600 CmaOptimizer.SimulationObjective.ModelHyfydy.#3.#5.#1=0.8600 CmaOptimizer.SimulationObjective.ModelHyfydy.#3.#6.#1=0.8600 CmaOptimizer.SimulationObjective.ModelHyfydy.#3.#7.#1=0.8733 CmaOptimizer.SimulationObjective.ModelHyfydy.#3.#8.#1=0.8733 CmaOptimizer.SimulationObjective.ModelHyfydy.#3.#9.#1=0.8833 CmaOptimizer.SimulationObjective.ModelHyfydy.#3.#10.#1=0.8833 CmaOptimizer.SimulationObjective.ModelHyfydy.#3.#11.#1=0.9633 CmaOptimizer.SimulationObjective.ModelHyfydy.#3.#12.#1=0.9633 CmaOptimizer.SimulationObjective.ModelHyfydy.#3.#13.#1=0.9000 CmaOptimizer.SimulationObjective.ModelHyfydy.#3.#14.#1=0.9000
%SCONECMD% -o "GAIT-HSP_weakness_spasticity-Hyfydy.scone" CmaOptimizer.random_seed=10 CmaOptimizer.SimulationObjective.signature_postfix=HF_GH_Weakness_06 CmaOptimizer.SimulationObjective.ModelHyfydy.#3.#1.#1=0.7600 CmaOptimizer.SimulationObjective.ModelHyfydy.#3.#2.#1=0.7600 CmaOptimizer.SimulationObjective.ModelHyfydy.#3.#3.#1=0.8320 CmaOptimizer.SimulationObjective.ModelHyfydy.#3.#4.#1=0.8320 CmaOptimizer.SimulationObjective.ModelHyfydy.#3.#5.#1=0.8320 CmaOptimizer.SimulationObjective.ModelHyfydy.#3.#6.#1=0.8320 CmaOptimizer.SimulationObjective.ModelHyfydy.#3.#7.#1=0.8480 CmaOptimizer.SimulationObjective.ModelHyfydy.#3.#8.#1=0.8480 CmaOptimizer.SimulationObjective.ModelHyfydy.#3.#9.#1=0.8600 CmaOptimizer.SimulationObjective.ModelHyfydy.#3.#10.#1=0.8600 CmaOptimizer.SimulationObjective.ModelHyfydy.#3.#11.#1=0.9560 CmaOptimizer.SimulationObjective.ModelHyfydy.#3.#12.#1=0.9560 CmaOptimizer.SimulationObjective.ModelHyfydy.#3.#13.#1=0.8800 CmaOptimizer.SimulationObjective.ModelHyfydy.#3.#14.#1=0.8800 
%SCONECMD% -o "GAIT-HSP_weakness_spasticity-Hyfydy.scone" CmaOptimizer.random_seed=10 CmaOptimizer.SimulationObjective.signature_postfix=HF_GH_Weakness_07 CmaOptimizer.SimulationObjective.ModelHyfydy.#3.#1.#1=0.7200 CmaOptimizer.SimulationObjective.ModelHyfydy.#3.#2.#1=0.7200 CmaOptimizer.SimulationObjective.ModelHyfydy.#3.#3.#1=0.8040 CmaOptimizer.SimulationObjective.ModelHyfydy.#3.#4.#1=0.8040 CmaOptimizer.SimulationObjective.ModelHyfydy.#3.#5.#1=0.8040 CmaOptimizer.SimulationObjective.ModelHyfydy.#3.#6.#1=0.8040 CmaOptimizer.SimulationObjective.ModelHyfydy.#3.#7.#1=0.8227 CmaOptimizer.SimulationObjective.ModelHyfydy.#3.#8.#1=0.8227 CmaOptimizer.SimulationObjective.ModelHyfydy.#3.#9.#1=0.8367 CmaOptimizer.SimulationObjective.ModelHyfydy.#3.#10.#1=0.8367 CmaOptimizer.SimulationObjective.ModelHyfydy.#3.#11.#1=0.9487 CmaOptimizer.SimulationObjective.ModelHyfydy.#3.#12.#1=0.9487 CmaOptimizer.SimulationObjective.ModelHyfydy.#3.#13.#1=0.8600 CmaOptimizer.SimulationObjective.ModelHyfydy.#3.#14.#1=0.8600 
%SCONECMD% -o "GAIT-HSP_weakness_spasticity-Hyfydy.scone" CmaOptimizer.random_seed=10 CmaOptimizer.SimulationObjective.signature_postfix=HF_GH_Weakness_08 CmaOptimizer.SimulationObjective.ModelHyfydy.#3.#1.#1=0.6800 CmaOptimizer.SimulationObjective.ModelHyfydy.#3.#2.#1=0.6800 CmaOptimizer.SimulationObjective.ModelHyfydy.#3.#3.#1=0.7760 CmaOptimizer.SimulationObjective.ModelHyfydy.#3.#4.#1=0.7760 CmaOptimizer.SimulationObjective.ModelHyfydy.#3.#5.#1=0.7760 CmaOptimizer.SimulationObjective.ModelHyfydy.#3.#6.#1=0.7760 CmaOptimizer.SimulationObjective.ModelHyfydy.#3.#7.#1=0.7973 CmaOptimizer.SimulationObjective.ModelHyfydy.#3.#8.#1=0.7973 CmaOptimizer.SimulationObjective.ModelHyfydy.#3.#9.#1=0.8133 CmaOptimizer.SimulationObjective.ModelHyfydy.#3.#10.#1=0.8133 CmaOptimizer.SimulationObjective.ModelHyfydy.#3.#11.#1=0.9413 CmaOptimizer.SimulationObjective.ModelHyfydy.#3.#12.#1=0.9413 CmaOptimizer.SimulationObjective.ModelHyfydy.#3.#13.#1=0.8400 CmaOptimizer.SimulationObjective.ModelHyfydy.#3.#14.#1=0.8400 
%SCONECMD% -o "GAIT-HSP_weakness_spasticity-Hyfydy.scone" CmaOptimizer.random_seed=10 CmaOptimizer.SimulationObjective.signature_postfix=HF_GH_Weakness_09 CmaOptimizer.SimulationObjective.ModelHyfydy.#3.#1.#1=0.6400 CmaOptimizer.SimulationObjective.ModelHyfydy.#3.#2.#1=0.6400 CmaOptimizer.SimulationObjective.ModelHyfydy.#3.#3.#1=0.7480 CmaOptimizer.SimulationObjective.ModelHyfydy.#3.#4.#1=0.7480 CmaOptimizer.SimulationObjective.ModelHyfydy.#3.#5.#1=0.7480 CmaOptimizer.SimulationObjective.ModelHyfydy.#3.#6.#1=0.7480 CmaOptimizer.SimulationObjective.ModelHyfydy.#3.#7.#1=0.7720 CmaOptimizer.SimulationObjective.ModelHyfydy.#3.#8.#1=0.7720 CmaOptimizer.SimulationObjective.ModelHyfydy.#3.#9.#1=0.7900 CmaOptimizer.SimulationObjective.ModelHyfydy.#3.#10.#1=0.7900 CmaOptimizer.SimulationObjective.ModelHyfydy.#3.#11.#1=0.9340 CmaOptimizer.SimulationObjective.ModelHyfydy.#3.#12.#1=0.9340 CmaOptimizer.SimulationObjective.ModelHyfydy.#3.#13.#1=0.8200 CmaOptimizer.SimulationObjective.ModelHyfydy.#3.#14.#1=0.8200 
%SCONECMD% -o "GAIT-HSP_weakness_spasticity-Hyfydy.scone" CmaOptimizer.random_seed=10 CmaOptimizer.SimulationObjective.signature_postfix=HF_GH_Weakness_10 CmaOptimizer.SimulationObjective.ModelHyfydy.#3.#1.#1=0.6000 CmaOptimizer.SimulationObjective.ModelHyfydy.#3.#2.#1=0.6000 CmaOptimizer.SimulationObjective.ModelHyfydy.#3.#3.#1=0.7200 CmaOptimizer.SimulationObjective.ModelHyfydy.#3.#4.#1=0.7200 CmaOptimizer.SimulationObjective.ModelHyfydy.#3.#5.#1=0.7200 CmaOptimizer.SimulationObjective.ModelHyfydy.#3.#6.#1=0.7200 CmaOptimizer.SimulationObjective.ModelHyfydy.#3.#7.#1=0.7467 CmaOptimizer.SimulationObjective.ModelHyfydy.#3.#8.#1=0.7467 CmaOptimizer.SimulationObjective.ModelHyfydy.#3.#9.#1=0.7667 CmaOptimizer.SimulationObjective.ModelHyfydy.#3.#10.#1=0.7667 CmaOptimizer.SimulationObjective.ModelHyfydy.#3.#11.#1=0.9267 CmaOptimizer.SimulationObjective.ModelHyfydy.#3.#12.#1=0.9267 CmaOptimizer.SimulationObjective.ModelHyfydy.#3.#13.#1=0.8000 CmaOptimizer.SimulationObjective.ModelHyfydy.#3.#14.#1=0.8000 
%SCONECMD% -o "GAIT-HSP_weakness_spasticity-Hyfydy.scone" CmaOptimizer.random_seed=10 CmaOptimizer.SimulationObjective.signature_postfix=HF_GH_Weakness_11 CmaOptimizer.SimulationObjective.ModelHyfydy.#3.#1.#1=0.5600 CmaOptimizer.SimulationObjective.ModelHyfydy.#3.#2.#1=0.5600 CmaOptimizer.SimulationObjective.ModelHyfydy.#3.#3.#1=0.6920 CmaOptimizer.SimulationObjective.ModelHyfydy.#3.#4.#1=0.6920 CmaOptimizer.SimulationObjective.ModelHyfydy.#3.#5.#1=0.6920 CmaOptimizer.SimulationObjective.ModelHyfydy.#3.#6.#1=0.6920 CmaOptimizer.SimulationObjective.ModelHyfydy.#3.#7.#1=0.7213 CmaOptimizer.SimulationObjective.ModelHyfydy.#3.#8.#1=0.7213 CmaOptimizer.SimulationObjective.ModelHyfydy.#3.#9.#1=0.7433 CmaOptimizer.SimulationObjective.ModelHyfydy.#3.#10.#1=0.7433 CmaOptimizer.SimulationObjective.ModelHyfydy.#3.#11.#1=0.9193 CmaOptimizer.SimulationObjective.ModelHyfydy.#3.#12.#1=0.9193 CmaOptimizer.SimulationObjective.ModelHyfydy.#3.#13.#1=0.7800 CmaOptimizer.SimulationObjective.ModelHyfydy.#3.#14.#1=0.7800 
%SCONECMD% -o "GAIT-HSP_weakness_spasticity-Hyfydy.scone" CmaOptimizer.random_seed=10 CmaOptimizer.SimulationObjective.signature_postfix=HF_GH_Weakness_12 CmaOptimizer.SimulationObjective.ModelHyfydy.#3.#1.#1=0.5200 CmaOptimizer.SimulationObjective.ModelHyfydy.#3.#2.#1=0.5200 CmaOptimizer.SimulationObjective.ModelHyfydy.#3.#3.#1=0.6640 CmaOptimizer.SimulationObjective.ModelHyfydy.#3.#4.#1=0.6640 CmaOptimizer.SimulationObjective.ModelHyfydy.#3.#5.#1=0.6640 CmaOptimizer.SimulationObjective.ModelHyfydy.#3.#6.#1=0.6640 CmaOptimizer.SimulationObjective.ModelHyfydy.#3.#7.#1=0.6960 CmaOptimizer.SimulationObjective.ModelHyfydy.#3.#8.#1=0.6960 CmaOptimizer.SimulationObjective.ModelHyfydy.#3.#9.#1=0.7200 CmaOptimizer.SimulationObjective.ModelHyfydy.#3.#10.#1=0.7200 CmaOptimizer.SimulationObjective.ModelHyfydy.#3.#11.#1=0.9120 CmaOptimizer.SimulationObjective.ModelHyfydy.#3.#12.#1=0.9120 CmaOptimizer.SimulationObjective.ModelHyfydy.#3.#13.#1=0.7600 CmaOptimizer.SimulationObjective.ModelHyfydy.#3.#14.#1=0.7600 
%SCONECMD% -o "GAIT-HSP_weakness_spasticity-Hyfydy.scone" CmaOptimizer.random_seed=10 CmaOptimizer.SimulationObjective.signature_postfix=HF_GH_Weakness_13 CmaOptimizer.SimulationObjective.ModelHyfydy.#3.#1.#1=0.4800 CmaOptimizer.SimulationObjective.ModelHyfydy.#3.#2.#1=0.4800 CmaOptimizer.SimulationObjective.ModelHyfydy.#3.#3.#1=0.6360 CmaOptimizer.SimulationObjective.ModelHyfydy.#3.#4.#1=0.6360 CmaOptimizer.SimulationObjective.ModelHyfydy.#3.#5.#1=0.6360 CmaOptimizer.SimulationObjective.ModelHyfydy.#3.#6.#1=0.6360 CmaOptimizer.SimulationObjective.ModelHyfydy.#3.#7.#1=0.6707 CmaOptimizer.SimulationObjective.ModelHyfydy.#3.#8.#1=0.6707 CmaOptimizer.SimulationObjective.ModelHyfydy.#3.#9.#1=0.6967 CmaOptimizer.SimulationObjective.ModelHyfydy.#3.#10.#1=0.6967 CmaOptimizer.SimulationObjective.ModelHyfydy.#3.#11.#1=0.9047 CmaOptimizer.SimulationObjective.ModelHyfydy.#3.#12.#1=0.9047 CmaOptimizer.SimulationObjective.ModelHyfydy.#3.#13.#1=0.7400 CmaOptimizer.SimulationObjective.ModelHyfydy.#3.#14.#1=0.7400 
%SCONECMD% -o "GAIT-HSP_weakness_spasticity-Hyfydy.scone" CmaOptimizer.random_seed=10 CmaOptimizer.SimulationObjective.signature_postfix=HF_GH_Weakness_14 CmaOptimizer.SimulationObjective.ModelHyfydy.#3.#1.#1=0.4400 CmaOptimizer.SimulationObjective.ModelHyfydy.#3.#2.#1=0.4400 CmaOptimizer.SimulationObjective.ModelHyfydy.#3.#3.#1=0.6080 CmaOptimizer.SimulationObjective.ModelHyfydy.#3.#4.#1=0.6080 CmaOptimizer.SimulationObjective.ModelHyfydy.#3.#5.#1=0.6080 CmaOptimizer.SimulationObjective.ModelHyfydy.#3.#6.#1=0.6080 CmaOptimizer.SimulationObjective.ModelHyfydy.#3.#7.#1=0.6453 CmaOptimizer.SimulationObjective.ModelHyfydy.#3.#8.#1=0.6453 CmaOptimizer.SimulationObjective.ModelHyfydy.#3.#9.#1=0.6733 CmaOptimizer.SimulationObjective.ModelHyfydy.#3.#10.#1=0.6733 CmaOptimizer.SimulationObjective.ModelHyfydy.#3.#11.#1=0.8973 CmaOptimizer.SimulationObjective.ModelHyfydy.#3.#12.#1=0.8973 CmaOptimizer.SimulationObjective.ModelHyfydy.#3.#13.#1=0.7200 CmaOptimizer.SimulationObjective.ModelHyfydy.#3.#14.#1=0.7200 
%SCONECMD% -o "GAIT-HSP_weakness_spasticity-Hyfydy.scone" CmaOptimizer.random_seed=10 CmaOptimizer.SimulationObjective.signature_postfix=HF_GH_Weakness_15 CmaOptimizer.SimulationObjective.ModelHyfydy.#3.#1.#1=0.4000 CmaOptimizer.SimulationObjective.ModelHyfydy.#3.#2.#1=0.4000 CmaOptimizer.SimulationObjective.ModelHyfydy.#3.#3.#1=0.5800 CmaOptimizer.SimulationObjective.ModelHyfydy.#3.#4.#1=0.5800 CmaOptimizer.SimulationObjective.ModelHyfydy.#3.#5.#1=0.5800 CmaOptimizer.SimulationObjective.ModelHyfydy.#3.#6.#1=0.5800 CmaOptimizer.SimulationObjective.ModelHyfydy.#3.#7.#1=0.6200 CmaOptimizer.SimulationObjective.ModelHyfydy.#3.#8.#1=0.6200 CmaOptimizer.SimulationObjective.ModelHyfydy.#3.#9.#1=0.6500 CmaOptimizer.SimulationObjective.ModelHyfydy.#3.#10.#1=0.6500 CmaOptimizer.SimulationObjective.ModelHyfydy.#3.#11.#1=0.8900 CmaOptimizer.SimulationObjective.ModelHyfydy.#3.#12.#1=0.8900 CmaOptimizer.SimulationObjective.ModelHyfydy.#3.#13.#1=0.7000 CmaOptimizer.SimulationObjective.ModelHyfydy.#3.#14.#1=0.7000 

# Hyperreflexia and Muscle Weakness

%SCONECMD% -o "GAIT-HSP-Hyfydy.scone" CmaOptimizer.random_seed=10 CmaOptimizer.SimulationObjective.signature_postfix=HF_GH_VelFB_Weakness_01 CmaOptimizer.SimulationObjective.GaitStateController.#5.#1.#2.#1.#4=0.0001 CmaOptimizer.SimulationObjective.GaitStateController.#5.#2.#2.#1.#4=0.0001 CmaOptimizer.SimulationObjective.GaitStateController.#5.#2.#2.#2.#4=0.0001 CmaOptimizer.SimulationObjective.GaitStateController.#5.#5.#2.#6.#4=0.0001 CmaOptimizer.SimulationObjective.GaitStateController.#5.#5.#2.#7.#4=0.0001 CmaOptimizer.SimulationObjective.ModelHyfydy.#3.#1.#1=0.9600 CmaOptimizer.SimulationObjective.ModelHyfydy.#3.#2.#1=0.9600 CmaOptimizer.SimulationObjective.ModelHyfydy.#3.#3.#1=0.9720 CmaOptimizer.SimulationObjective.ModelHyfydy.#3.#4.#1=0.9720 CmaOptimizer.SimulationObjective.ModelHyfydy.#3.#5.#1=0.9720 CmaOptimizer.SimulationObjective.ModelHyfydy.#3.#6.#1=0.9720 CmaOptimizer.SimulationObjective.ModelHyfydy.#3.#7.#1=0.9747 CmaOptimizer.SimulationObjective.ModelHyfydy.#3.#8.#1=0.9747 CmaOptimizer.SimulationObjective.ModelHyfydy.#3.#9.#1=0.9767 CmaOptimizer.SimulationObjective.ModelHyfydy.#3.#10.#1=0.9767 CmaOptimizer.SimulationObjective.ModelHyfydy.#3.#11.#1=0.9927 CmaOptimizer.SimulationObjective.ModelHyfydy.#3.#12.#1=0.9927 CmaOptimizer.SimulationObjective.ModelHyfydy.#3.#13.#1=0.9800 CmaOptimizer.SimulationObjective.ModelHyfydy.#3.#14.#1=0.9800
%SCONECMD% -o "GAIT-HSP-Hyfydy.scone" CmaOptimizer.random_seed=10 CmaOptimizer.SimulationObjective.signature_postfix=HF_GH_VelFB_Weakness_02 CmaOptimizer.SimulationObjective.GaitStateController.#5.#1.#2.#1.#4=0.0002 CmaOptimizer.SimulationObjective.GaitStateController.#5.#2.#2.#1.#4=0.0002 CmaOptimizer.SimulationObjective.GaitStateController.#5.#2.#2.#2.#4=0.0002 CmaOptimizer.SimulationObjective.GaitStateController.#5.#5.#2.#6.#4=0.0002 CmaOptimizer.SimulationObjective.GaitStateController.#5.#5.#2.#7.#4=0.0002 CmaOptimizer.SimulationObjective.ModelHyfydy.#3.#1.#1=0.9200 CmaOptimizer.SimulationObjective.ModelHyfydy.#3.#2.#1=0.9200 CmaOptimizer.SimulationObjective.ModelHyfydy.#3.#3.#1=0.9440 CmaOptimizer.SimulationObjective.ModelHyfydy.#3.#4.#1=0.9440 CmaOptimizer.SimulationObjective.ModelHyfydy.#3.#5.#1=0.9440 CmaOptimizer.SimulationObjective.ModelHyfydy.#3.#6.#1=0.9440 CmaOptimizer.SimulationObjective.ModelHyfydy.#3.#7.#1=0.9493 CmaOptimizer.SimulationObjective.ModelHyfydy.#3.#8.#1=0.9493 CmaOptimizer.SimulationObjective.ModelHyfydy.#3.#9.#1=0.9533 CmaOptimizer.SimulationObjective.ModelHyfydy.#3.#10.#1=0.9533 CmaOptimizer.SimulationObjective.ModelHyfydy.#3.#11.#1=0.9853 CmaOptimizer.SimulationObjective.ModelHyfydy.#3.#12.#1=0.9853 CmaOptimizer.SimulationObjective.ModelHyfydy.#3.#13.#1=0.9600 CmaOptimizer.SimulationObjective.ModelHyfydy.#3.#14.#1=0.9600 
%SCONECMD% -o "GAIT-HSP-Hyfydy.scone" CmaOptimizer.random_seed=10 CmaOptimizer.SimulationObjective.signature_postfix=HF_GH_VelFB_Weakness_03 CmaOptimizer.SimulationObjective.GaitStateController.#5.#1.#2.#1.#4=0.0003 CmaOptimizer.SimulationObjective.GaitStateController.#5.#2.#2.#1.#4=0.0003 CmaOptimizer.SimulationObjective.GaitStateController.#5.#2.#2.#2.#4=0.0003 CmaOptimizer.SimulationObjective.GaitStateController.#5.#5.#2.#6.#4=0.0003 CmaOptimizer.SimulationObjective.GaitStateController.#5.#5.#2.#7.#4=0.0003 CmaOptimizer.SimulationObjective.ModelHyfydy.#3.#1.#1=0.8800 CmaOptimizer.SimulationObjective.ModelHyfydy.#3.#2.#1=0.8800 CmaOptimizer.SimulationObjective.ModelHyfydy.#3.#3.#1=0.9160 CmaOptimizer.SimulationObjective.ModelHyfydy.#3.#4.#1=0.9160 CmaOptimizer.SimulationObjective.ModelHyfydy.#3.#5.#1=0.9160 CmaOptimizer.SimulationObjective.ModelHyfydy.#3.#6.#1=0.9160 CmaOptimizer.SimulationObjective.ModelHyfydy.#3.#7.#1=0.9240 CmaOptimizer.SimulationObjective.ModelHyfydy.#3.#8.#1=0.9240 CmaOptimizer.SimulationObjective.ModelHyfydy.#3.#9.#1=0.9300 CmaOptimizer.SimulationObjective.ModelHyfydy.#3.#10.#1=0.9300 CmaOptimizer.SimulationObjective.ModelHyfydy.#3.#11.#1=0.9780 CmaOptimizer.SimulationObjective.ModelHyfydy.#3.#12.#1=0.9780 CmaOptimizer.SimulationObjective.ModelHyfydy.#3.#13.#1=0.9400 CmaOptimizer.SimulationObjective.ModelHyfydy.#3.#14.#1=0.9400 
%SCONECMD% -o "GAIT-HSP-Hyfydy.scone" CmaOptimizer.random_seed=10 CmaOptimizer.SimulationObjective.signature_postfix=HF_GH_VelFB_Weakness_04 CmaOptimizer.SimulationObjective.GaitStateController.#5.#1.#2.#1.#4=0.0004 CmaOptimizer.SimulationObjective.GaitStateController.#5.#2.#2.#1.#4=0.0004 CmaOptimizer.SimulationObjective.GaitStateController.#5.#2.#2.#2.#4=0.0004 CmaOptimizer.SimulationObjective.GaitStateController.#5.#5.#2.#6.#4=0.0004 CmaOptimizer.SimulationObjective.GaitStateController.#5.#5.#2.#7.#4=0.0004 CmaOptimizer.SimulationObjective.ModelHyfydy.#3.#1.#1=0.8400 CmaOptimizer.SimulationObjective.ModelHyfydy.#3.#2.#1=0.8400 CmaOptimizer.SimulationObjective.ModelHyfydy.#3.#3.#1=0.8880 CmaOptimizer.SimulationObjective.ModelHyfydy.#3.#4.#1=0.8880 CmaOptimizer.SimulationObjective.ModelHyfydy.#3.#5.#1=0.8880 CmaOptimizer.SimulationObjective.ModelHyfydy.#3.#6.#1=0.8880 CmaOptimizer.SimulationObjective.ModelHyfydy.#3.#7.#1=0.8987 CmaOptimizer.SimulationObjective.ModelHyfydy.#3.#8.#1=0.8987 CmaOptimizer.SimulationObjective.ModelHyfydy.#3.#9.#1=0.9067 CmaOptimizer.SimulationObjective.ModelHyfydy.#3.#10.#1=0.9067 CmaOptimizer.SimulationObjective.ModelHyfydy.#3.#11.#1=0.9707 CmaOptimizer.SimulationObjective.ModelHyfydy.#3.#12.#1=0.9707 CmaOptimizer.SimulationObjective.ModelHyfydy.#3.#13.#1=0.9200 CmaOptimizer.SimulationObjective.ModelHyfydy.#3.#14.#1=0.9200 
%SCONECMD% -o "GAIT-HSP-Hyfydy.scone" CmaOptimizer.random_seed=10 CmaOptimizer.SimulationObjective.signature_postfix=HF_GH_VelFB_Weakness_05 CmaOptimizer.SimulationObjective.GaitStateController.#5.#1.#2.#1.#4=0.0005 CmaOptimizer.SimulationObjective.GaitStateController.#5.#2.#2.#1.#4=0.0005 CmaOptimizer.SimulationObjective.GaitStateController.#5.#2.#2.#2.#4=0.0005 CmaOptimizer.SimulationObjective.GaitStateController.#5.#5.#2.#6.#4=0.0005 CmaOptimizer.SimulationObjective.GaitStateController.#5.#5.#2.#7.#4=0.0005 CmaOptimizer.SimulationObjective.ModelHyfydy.#3.#1.#1=0.8000 CmaOptimizer.SimulationObjective.ModelHyfydy.#3.#2.#1=0.8000 CmaOptimizer.SimulationObjective.ModelHyfydy.#3.#3.#1=0.8600 CmaOptimizer.SimulationObjective.ModelHyfydy.#3.#4.#1=0.8600 CmaOptimizer.SimulationObjective.ModelHyfydy.#3.#5.#1=0.8600 CmaOptimizer.SimulationObjective.ModelHyfydy.#3.#6.#1=0.8600 CmaOptimizer.SimulationObjective.ModelHyfydy.#3.#7.#1=0.8733 CmaOptimizer.SimulationObjective.ModelHyfydy.#3.#8.#1=0.8733 CmaOptimizer.SimulationObjective.ModelHyfydy.#3.#9.#1=0.8833 CmaOptimizer.SimulationObjective.ModelHyfydy.#3.#10.#1=0.8833 CmaOptimizer.SimulationObjective.ModelHyfydy.#3.#11.#1=0.9633 CmaOptimizer.SimulationObjective.ModelHyfydy.#3.#12.#1=0.9633 CmaOptimizer.SimulationObjective.ModelHyfydy.#3.#13.#1=0.9000 CmaOptimizer.SimulationObjective.ModelHyfydy.#3.#14.#1=0.9000
%SCONECMD% -o "GAIT-HSP-Hyfydy.scone" CmaOptimizer.random_seed=10 CmaOptimizer.SimulationObjective.signature_postfix=HF_GH_VelFB_Weakness_06 CmaOptimizer.SimulationObjective.GaitStateController.#5.#1.#2.#1.#4=0.0006 CmaOptimizer.SimulationObjective.GaitStateController.#5.#2.#2.#1.#4=0.0006 CmaOptimizer.SimulationObjective.GaitStateController.#5.#2.#2.#2.#4=0.0006 CmaOptimizer.SimulationObjective.GaitStateController.#5.#5.#2.#6.#4=0.0006 CmaOptimizer.SimulationObjective.GaitStateController.#5.#5.#2.#7.#4=0.0006 CmaOptimizer.SimulationObjective.ModelHyfydy.#3.#1.#1=0.7600 CmaOptimizer.SimulationObjective.ModelHyfydy.#3.#2.#1=0.7600 CmaOptimizer.SimulationObjective.ModelHyfydy.#3.#3.#1=0.8320 CmaOptimizer.SimulationObjective.ModelHyfydy.#3.#4.#1=0.8320 CmaOptimizer.SimulationObjective.ModelHyfydy.#3.#5.#1=0.8320 CmaOptimizer.SimulationObjective.ModelHyfydy.#3.#6.#1=0.8320 CmaOptimizer.SimulationObjective.ModelHyfydy.#3.#7.#1=0.8480 CmaOptimizer.SimulationObjective.ModelHyfydy.#3.#8.#1=0.8480 CmaOptimizer.SimulationObjective.ModelHyfydy.#3.#9.#1=0.8600 CmaOptimizer.SimulationObjective.ModelHyfydy.#3.#10.#1=0.8600 CmaOptimizer.SimulationObjective.ModelHyfydy.#3.#11.#1=0.9560 CmaOptimizer.SimulationObjective.ModelHyfydy.#3.#12.#1=0.9560 CmaOptimizer.SimulationObjective.ModelHyfydy.#3.#13.#1=0.8800 CmaOptimizer.SimulationObjective.ModelHyfydy.#3.#14.#1=0.8800 
%SCONECMD% -o "GAIT-HSP-Hyfydy.scone" CmaOptimizer.random_seed=10 CmaOptimizer.SimulationObjective.signature_postfix=HF_GH_VelFB_Weakness_07 CmaOptimizer.SimulationObjective.GaitStateController.#5.#1.#2.#1.#4=0.0007 CmaOptimizer.SimulationObjective.GaitStateController.#5.#2.#2.#1.#4=0.0007 CmaOptimizer.SimulationObjective.GaitStateController.#5.#2.#2.#2.#4=0.0007 CmaOptimizer.SimulationObjective.GaitStateController.#5.#5.#2.#6.#4=0.0007 CmaOptimizer.SimulationObjective.GaitStateController.#5.#5.#2.#7.#4=0.0007 CmaOptimizer.SimulationObjective.ModelHyfydy.#3.#1.#1=0.7200 CmaOptimizer.SimulationObjective.ModelHyfydy.#3.#2.#1=0.7200 CmaOptimizer.SimulationObjective.ModelHyfydy.#3.#3.#1=0.8040 CmaOptimizer.SimulationObjective.ModelHyfydy.#3.#4.#1=0.8040 CmaOptimizer.SimulationObjective.ModelHyfydy.#3.#5.#1=0.8040 CmaOptimizer.SimulationObjective.ModelHyfydy.#3.#6.#1=0.8040 CmaOptimizer.SimulationObjective.ModelHyfydy.#3.#7.#1=0.8227 CmaOptimizer.SimulationObjective.ModelHyfydy.#3.#8.#1=0.8227 CmaOptimizer.SimulationObjective.ModelHyfydy.#3.#9.#1=0.8367 CmaOptimizer.SimulationObjective.ModelHyfydy.#3.#10.#1=0.8367 CmaOptimizer.SimulationObjective.ModelHyfydy.#3.#11.#1=0.9487 CmaOptimizer.SimulationObjective.ModelHyfydy.#3.#12.#1=0.9487 CmaOptimizer.SimulationObjective.ModelHyfydy.#3.#13.#1=0.8600 CmaOptimizer.SimulationObjective.ModelHyfydy.#3.#14.#1=0.8600 
%SCONECMD% -o "GAIT-HSP-Hyfydy.scone" CmaOptimizer.random_seed=10 CmaOptimizer.SimulationObjective.signature_postfix=HF_GH_VelFB_Weakness_08 CmaOptimizer.SimulationObjective.GaitStateController.#5.#1.#2.#1.#4=0.0640 CmaOptimizer.SimulationObjective.GaitStateController.#5.#2.#2.#1.#4=0.0640 CmaOptimizer.SimulationObjective.GaitStateController.#5.#2.#2.#2.#4=0.0640 CmaOptimizer.SimulationObjective.GaitStateController.#5.#5.#2.#6.#4=0.0640 CmaOptimizer.SimulationObjective.GaitStateController.#5.#5.#2.#7.#4=0.0640 CmaOptimizer.SimulationObjective.ModelHyfydy.#3.#1.#1=0.6800 CmaOptimizer.SimulationObjective.ModelHyfydy.#3.#2.#1=0.6800 CmaOptimizer.SimulationObjective.ModelHyfydy.#3.#3.#1=0.7760 CmaOptimizer.SimulationObjective.ModelHyfydy.#3.#4.#1=0.7760 CmaOptimizer.SimulationObjective.ModelHyfydy.#3.#5.#1=0.7760 CmaOptimizer.SimulationObjective.ModelHyfydy.#3.#6.#1=0.7760 CmaOptimizer.SimulationObjective.ModelHyfydy.#3.#7.#1=0.7973 CmaOptimizer.SimulationObjective.ModelHyfydy.#3.#8.#1=0.7973 CmaOptimizer.SimulationObjective.ModelHyfydy.#3.#9.#1=0.8133 CmaOptimizer.SimulationObjective.ModelHyfydy.#3.#10.#1=0.8133 CmaOptimizer.SimulationObjective.ModelHyfydy.#3.#11.#1=0.9413 CmaOptimizer.SimulationObjective.ModelHyfydy.#3.#12.#1=0.9413 CmaOptimizer.SimulationObjective.ModelHyfydy.#3.#13.#1=0.8400 CmaOptimizer.SimulationObjective.ModelHyfydy.#3.#14.#1=0.8400 
%SCONECMD% -o "GAIT-HSP-Hyfydy.scone" CmaOptimizer.random_seed=10 CmaOptimizer.SimulationObjective.signature_postfix=HF_GH_VelFB_Weakness_ß9 CmaOptimizer.SimulationObjective.GaitStateController.#5.#1.#2.#1.#4=0.0720 CmaOptimizer.SimulationObjective.GaitStateController.#5.#2.#2.#1.#4=0.0720 CmaOptimizer.SimulationObjective.GaitStateController.#5.#2.#2.#2.#4=0.0720 CmaOptimizer.SimulationObjective.GaitStateController.#5.#5.#2.#6.#4=0.0720 CmaOptimizer.SimulationObjective.GaitStateController.#5.#5.#2.#7.#4=0.0720 CmaOptimizer.SimulationObjective.ModelHyfydy.#3.#1.#1=0.6400 CmaOptimizer.SimulationObjective.ModelHyfydy.#3.#2.#1=0.6400 CmaOptimizer.SimulationObjective.ModelHyfydy.#3.#3.#1=0.7480 CmaOptimizer.SimulationObjective.ModelHyfydy.#3.#4.#1=0.7480 CmaOptimizer.SimulationObjective.ModelHyfydy.#3.#5.#1=0.7480 CmaOptimizer.SimulationObjective.ModelHyfydy.#3.#6.#1=0.7480 CmaOptimizer.SimulationObjective.ModelHyfydy.#3.#7.#1=0.7720 CmaOptimizer.SimulationObjective.ModelHyfydy.#3.#8.#1=0.7720 CmaOptimizer.SimulationObjective.ModelHyfydy.#3.#9.#1=0.7900 CmaOptimizer.SimulationObjective.ModelHyfydy.#3.#10.#1=0.7900 CmaOptimizer.SimulationObjective.ModelHyfydy.#3.#11.#1=0.9340 CmaOptimizer.SimulationObjective.ModelHyfydy.#3.#12.#1=0.9340 CmaOptimizer.SimulationObjective.ModelHyfydy.#3.#13.#1=0.8200 CmaOptimizer.SimulationObjective.ModelHyfydy.#3.#14.#1=0.8200 
%SCONECMD% -o "GAIT-HSP-Hyfydy.scone" CmaOptimizer.random_seed=10 CmaOptimizer.SimulationObjective.signature_postfix=HF_GH_VelFB_Weakness_10 CmaOptimizer.SimulationObjective.GaitStateController.#5.#1.#2.#1.#4=0.0800 CmaOptimizer.SimulationObjective.GaitStateController.#5.#2.#2.#1.#4=0.0800 CmaOptimizer.SimulationObjective.GaitStateController.#5.#2.#2.#2.#4=0.0800 CmaOptimizer.SimulationObjective.GaitStateController.#5.#5.#2.#6.#4=0.0800 CmaOptimizer.SimulationObjective.GaitStateController.#5.#5.#2.#7.#4=0.0800 CmaOptimizer.SimulationObjective.ModelHyfydy.#3.#1.#1=0.6000 CmaOptimizer.SimulationObjective.ModelHyfydy.#3.#2.#1=0.6000 CmaOptimizer.SimulationObjective.ModelHyfydy.#3.#3.#1=0.7200 CmaOptimizer.SimulationObjective.ModelHyfydy.#3.#4.#1=0.7200 CmaOptimizer.SimulationObjective.ModelHyfydy.#3.#5.#1=0.7200 CmaOptimizer.SimulationObjective.ModelHyfydy.#3.#6.#1=0.7200 CmaOptimizer.SimulationObjective.ModelHyfydy.#3.#7.#1=0.7467 CmaOptimizer.SimulationObjective.ModelHyfydy.#3.#8.#1=0.7467 CmaOptimizer.SimulationObjective.ModelHyfydy.#3.#9.#1=0.7667 CmaOptimizer.SimulationObjective.ModelHyfydy.#3.#10.#1=0.7667 CmaOptimizer.SimulationObjective.ModelHyfydy.#3.#11.#1=0.9267 CmaOptimizer.SimulationObjective.ModelHyfydy.#3.#12.#1=0.9267 CmaOptimizer.SimulationObjective.ModelHyfydy.#3.#13.#1=0.8000 CmaOptimizer.SimulationObjective.ModelHyfydy.#3.#14.#1=0.8000 
%SCONECMD% -o "GAIT-HSP-Hyfydy.scone" CmaOptimizer.random_seed=10 CmaOptimizer.SimulationObjective.signature_postfix=HF_GH_VelFB_Weakness_11 CmaOptimizer.SimulationObjective.GaitStateController.#5.#1.#2.#1.#4=0.0880 CmaOptimizer.SimulationObjective.GaitStateController.#5.#2.#2.#1.#4=0.0880 CmaOptimizer.SimulationObjective.GaitStateController.#5.#2.#2.#2.#4=0.0880 CmaOptimizer.SimulationObjective.GaitStateController.#5.#5.#2.#6.#4=0.0880 CmaOptimizer.SimulationObjective.GaitStateController.#5.#5.#2.#7.#4=0.0880 CmaOptimizer.SimulationObjective.ModelHyfydy.#3.#1.#1=0.5600 CmaOptimizer.SimulationObjective.ModelHyfydy.#3.#2.#1=0.5600 CmaOptimizer.SimulationObjective.ModelHyfydy.#3.#3.#1=0.6920 CmaOptimizer.SimulationObjective.ModelHyfydy.#3.#4.#1=0.6920 CmaOptimizer.SimulationObjective.ModelHyfydy.#3.#5.#1=0.6920 CmaOptimizer.SimulationObjective.ModelHyfydy.#3.#6.#1=0.6920 CmaOptimizer.SimulationObjective.ModelHyfydy.#3.#7.#1=0.7213 CmaOptimizer.SimulationObjective.ModelHyfydy.#3.#8.#1=0.7213 CmaOptimizer.SimulationObjective.ModelHyfydy.#3.#9.#1=0.7433 CmaOptimizer.SimulationObjective.ModelHyfydy.#3.#10.#1=0.7433 CmaOptimizer.SimulationObjective.ModelHyfydy.#3.#11.#1=0.9193 CmaOptimizer.SimulationObjective.ModelHyfydy.#3.#12.#1=0.9193 CmaOptimizer.SimulationObjective.ModelHyfydy.#3.#13.#1=0.7800 CmaOptimizer.SimulationObjective.ModelHyfydy.#3.#14.#1=0.7800 
%SCONECMD% -o "GAIT-HSP-Hyfydy.scone" CmaOptimizer.random_seed=10 CmaOptimizer.SimulationObjective.signature_postfix=HF_GH_VelFB_Weakness_12 CmaOptimizer.SimulationObjective.GaitStateController.#5.#1.#2.#1.#4=0.0960 CmaOptimizer.SimulationObjective.GaitStateController.#5.#2.#2.#1.#4=0.0960 CmaOptimizer.SimulationObjective.GaitStateController.#5.#2.#2.#2.#4=0.0960 CmaOptimizer.SimulationObjective.GaitStateController.#5.#5.#2.#6.#4=0.0960 CmaOptimizer.SimulationObjective.GaitStateController.#5.#5.#2.#7.#4=0.0960 CmaOptimizer.SimulationObjective.ModelHyfydy.#3.#1.#1=0.5200 CmaOptimizer.SimulationObjective.ModelHyfydy.#3.#2.#1=0.5200 CmaOptimizer.SimulationObjective.ModelHyfydy.#3.#3.#1=0.6640 CmaOptimizer.SimulationObjective.ModelHyfydy.#3.#4.#1=0.6640 CmaOptimizer.SimulationObjective.ModelHyfydy.#3.#5.#1=0.6640 CmaOptimizer.SimulationObjective.ModelHyfydy.#3.#6.#1=0.6640 CmaOptimizer.SimulationObjective.ModelHyfydy.#3.#7.#1=0.6960 CmaOptimizer.SimulationObjective.ModelHyfydy.#3.#8.#1=0.6960 CmaOptimizer.SimulationObjective.ModelHyfydy.#3.#9.#1=0.7200 CmaOptimizer.SimulationObjective.ModelHyfydy.#3.#10.#1=0.7200 CmaOptimizer.SimulationObjective.ModelHyfydy.#3.#11.#1=0.9120 CmaOptimizer.SimulationObjective.ModelHyfydy.#3.#12.#1=0.9120 CmaOptimizer.SimulationObjective.ModelHyfydy.#3.#13.#1=0.7600 CmaOptimizer.SimulationObjective.ModelHyfydy.#3.#14.#1=0.7600 
%SCONECMD% -o "GAIT-HSP-Hyfydy.scone" CmaOptimizer.random_seed=10 CmaOptimizer.SimulationObjective.signature_postfix=HF_GH_VelFB_Weakness_13 CmaOptimizer.SimulationObjective.GaitStateController.#5.#1.#2.#1.#4=0.1040 CmaOptimizer.SimulationObjective.GaitStateController.#5.#2.#2.#1.#4=0.1040 CmaOptimizer.SimulationObjective.GaitStateController.#5.#2.#2.#2.#4=0.1040 CmaOptimizer.SimulationObjective.GaitStateController.#5.#5.#2.#6.#4=0.1040 CmaOptimizer.SimulationObjective.GaitStateController.#5.#5.#2.#7.#4=0.1040 CmaOptimizer.SimulationObjective.ModelHyfydy.#3.#1.#1=0.4800 CmaOptimizer.SimulationObjective.ModelHyfydy.#3.#2.#1=0.4800 CmaOptimizer.SimulationObjective.ModelHyfydy.#3.#3.#1=0.6360 CmaOptimizer.SimulationObjective.ModelHyfydy.#3.#4.#1=0.6360 CmaOptimizer.SimulationObjective.ModelHyfydy.#3.#5.#1=0.6360 CmaOptimizer.SimulationObjective.ModelHyfydy.#3.#6.#1=0.6360 CmaOptimizer.SimulationObjective.ModelHyfydy.#3.#7.#1=0.6707 CmaOptimizer.SimulationObjective.ModelHyfydy.#3.#8.#1=0.6707 CmaOptimizer.SimulationObjective.ModelHyfydy.#3.#9.#1=0.6967 CmaOptimizer.SimulationObjective.ModelHyfydy.#3.#10.#1=0.6967 CmaOptimizer.SimulationObjective.ModelHyfydy.#3.#11.#1=0.9047 CmaOptimizer.SimulationObjective.ModelHyfydy.#3.#12.#1=0.9047 CmaOptimizer.SimulationObjective.ModelHyfydy.#3.#13.#1=0.7400 CmaOptimizer.SimulationObjective.ModelHyfydy.#3.#14.#1=0.7400 
%SCONECMD% -o "GAIT-HSP-Hyfydy.scone" CmaOptimizer.random_seed=10 CmaOptimizer.SimulationObjective.signature_postfix=HF_GH_VelFB_Weakness_14 CmaOptimizer.SimulationObjective.GaitStateController.#5.#1.#2.#1.#4=0.1120 CmaOptimizer.SimulationObjective.GaitStateController.#5.#2.#2.#1.#4=0.1120 CmaOptimizer.SimulationObjective.GaitStateController.#5.#2.#2.#2.#4=0.1120 CmaOptimizer.SimulationObjective.GaitStateController.#5.#5.#2.#6.#4=0.1120 CmaOptimizer.SimulationObjective.GaitStateController.#5.#5.#2.#7.#4=0.1120 CmaOptimizer.SimulationObjective.ModelHyfydy.#3.#1.#1=0.4400 CmaOptimizer.SimulationObjective.ModelHyfydy.#3.#2.#1=0.4400 CmaOptimizer.SimulationObjective.ModelHyfydy.#3.#3.#1=0.6080 CmaOptimizer.SimulationObjective.ModelHyfydy.#3.#4.#1=0.6080 CmaOptimizer.SimulationObjective.ModelHyfydy.#3.#5.#1=0.6080 CmaOptimizer.SimulationObjective.ModelHyfydy.#3.#6.#1=0.6080 CmaOptimizer.SimulationObjective.ModelHyfydy.#3.#7.#1=0.6453 CmaOptimizer.SimulationObjective.ModelHyfydy.#3.#8.#1=0.6453 CmaOptimizer.SimulationObjective.ModelHyfydy.#3.#9.#1=0.6733 CmaOptimizer.SimulationObjective.ModelHyfydy.#3.#10.#1=0.6733 CmaOptimizer.SimulationObjective.ModelHyfydy.#3.#11.#1=0.8973 CmaOptimizer.SimulationObjective.ModelHyfydy.#3.#12.#1=0.8973 CmaOptimizer.SimulationObjective.ModelHyfydy.#3.#13.#1=0.7200 CmaOptimizer.SimulationObjective.ModelHyfydy.#3.#14.#1=0.7200 
%SCONECMD% -o "GAIT-HSP-Hyfydy.scone" CmaOptimizer.random_seed=10 CmaOptimizer.SimulationObjective.signature_postfix=HF_GH_VelFB_Weakness_15 CmaOptimizer.SimulationObjective.GaitStateController.#5.#1.#2.#1.#4=0.1200 CmaOptimizer.SimulationObjective.GaitStateController.#5.#2.#2.#1.#4=0.1200 CmaOptimizer.SimulationObjective.GaitStateController.#5.#2.#2.#2.#4=0.1200 CmaOptimizer.SimulationObjective.GaitStateController.#5.#5.#2.#6.#4=0.1200 CmaOptimizer.SimulationObjective.GaitStateController.#5.#5.#2.#7.#4=0.1200 CmaOptimizer.SimulationObjective.ModelHyfydy.#3.#1.#1=0.4000 CmaOptimizer.SimulationObjective.ModelHyfydy.#3.#2.#1=0.4000 CmaOptimizer.SimulationObjective.ModelHyfydy.#3.#3.#1=0.5800 CmaOptimizer.SimulationObjective.ModelHyfydy.#3.#4.#1=0.5800 CmaOptimizer.SimulationObjective.ModelHyfydy.#3.#5.#1=0.5800 CmaOptimizer.SimulationObjective.ModelHyfydy.#3.#6.#1=0.5800 CmaOptimizer.SimulationObjective.ModelHyfydy.#3.#7.#1=0.6200 CmaOptimizer.SimulationObjective.ModelHyfydy.#3.#8.#1=0.6200 CmaOptimizer.SimulationObjective.ModelHyfydy.#3.#9.#1=0.6500 CmaOptimizer.SimulationObjective.ModelHyfydy.#3.#10.#1=0.6500 CmaOptimizer.SimulationObjective.ModelHyfydy.#3.#11.#1=0.8900 CmaOptimizer.SimulationObjective.ModelHyfydy.#3.#12.#1=0.8900 CmaOptimizer.SimulationObjective.ModelHyfydy.#3.#13.#1=0.7000 CmaOptimizer.SimulationObjective.ModelHyfydy.#3.#14.#1=0.7000 
