# Supplementary material for: Dysfunctional neuro-muscular mechanisms explain gradual gait changes in prodromal spastic paraplegia
Source: J Neuroeng Rehabil. 2023 Jul 15;20:90. doi: 10.1186/s12984-023-01206-8 (PMC10349428; doi:10.1186/s12984-023-01206-8)
Supplement: Supplementary file 1 — Additional file 1. The neuro-musculoskeletal model, the controller, initial parameters, the cost function and a batch-file running all simulations in SCONE with Hyfydy are attached as additional material. [file 12984_2023_1206_MOESM1_ESM.zip › data/cost_function.scone]

# Measure for gait, minimum speed = 1.0 m/s
CompositeMeasure {
	GaitMeasure {
		name = Gait
		weight = 100
		threshold = 0.0
		termination_height = 0.8
		min_velocity = 1
	}
	EffortMeasure {
		name = Effort
		weight = 0.1
		measure_type = Wang2012
		use_cost_of_transport = 1
	}
	CompositeMeasure {
		name = DofLimits
		symmetric = 1
		DofMeasure {
			weight = 0.1
			dof = ankle_angle
			position { min = -60 max = 60 squared_penalty = 1 }
		}
		DofMeasure {
			weight = 0.01
			threshold = 5
			dof = knee_angle
			force { min = 0 max = 0 abs_penalty = 1 }
		}
	}
	ReactionForceMeasure {
		name = GRF
		start_time = 1
		weight = 10
		max = 1.5
		abs_penalty = 1
	}
}
