# Supplementary material for: Dysfunctional neuro-muscular mechanisms explain gradual gait changes in prodromal spastic paraplegia
Source: J Neuroeng Rehabil. 2023 Jul 15;20:90. doi: 10.1186/s12984-023-01206-8 (PMC10349428; doi:10.1186/s12984-023-01206-8)
Supplement: Supplementary file 1 — Additional file 1. The neuro-musculoskeletal model, the controller, initial parameters, the cost function and a batch-file running all simulations in SCONE with Hyfydy are attached as additional material. [file 12984_2023_1206_MOESM1_ESM.zip › data/HfdConfigM2012Planar.zml]

composite_force {
	planar_joint_force_pnld = ""
	simple_collision_detection = ""
	contact_force_hunt_crossley { viscosity = 1e3 }
	muscle_force_m2012fast { xi = 0.1 }
}
error_control_integrator_psem {
	activation_rate = 100
	deactivation_rate = 25
	accuracy = 0.01
}
