# Supplementary material for: Dysfunctional neuro-muscular mechanisms explain gradual gait changes in prodromal spastic paraplegia
Source: J Neuroeng Rehabil. 2023 Jul 15;20:90. doi: 10.1186/s12984-023-01206-8 (PMC10349428; doi:10.1186/s12984-023-01206-8)
Supplement: Supplementary file 1 — Additional file 1. The neuro-musculoskeletal model, the controller, initial parameters, the cost function and a batch-file running all simulations in SCONE with Hyfydy are attached as additional material. [file 12984_2023_1206_MOESM1_ESM.zip › data/InitStateGait10.zml]

values {
	pelvis_tilt = -0.0336387
	pelvis_tx =	0
	pelvis_ty = 0.95
	hip_flexion_r = 0.165239
	knee_angle_r = -0.0888009
	ankle_angle_r = 0.0197104
	hip_flexion_l = 0.232604
	knee_angle_l = -1.22703
	ankle_angle_l = -0.167279
}
velocities {
	pelvis_tilt = -0.572135
	pelvis_tx = 1
	pelvis_ty = 0.0545873
	hip_flexion_r = -0.576377
	knee_angle_r = 0.175894
	ankle_angle_r = 0.988937
	hip_flexion_l = 4.90666
	knee_angle_l = -3.59786
	ankle_angle_l = 0.633253
}
