# Supplementary material for: Dysfunctional neuro-muscular mechanisms explain gradual gait changes in prodromal spastic paraplegia
Source: J Neuroeng Rehabil. 2023 Jul 15;20:90. doi: 10.1186/s12984-023-01206-8 (PMC10349428; doi:10.1186/s12984-023-01206-8)
Supplement: Supplementary file 1 — Additional file 1. The neuro-musculoskeletal model, the controller, initial parameters, the cost function and a batch-file running all simulations in SCONE with Hyfydy are attached as additional material. [file 12984_2023_1206_MOESM1_ESM.zip › GAIT-HSP_weakness_spasticity-Hyfydy.scone]

CmaOptimizer {
	signature_prefix = DATE_TIME
	min_progress = 1e-4
	random_seed=10
	SimulationObjective {
		max_duration = 30
		signature_postfix = HF_GH_LenFB_SolGasTib000
		# Model used in simulation
		ModelHyfydy {
			model_file = data/H0914.hfd #1
			signature_postfix = HFD #2
			
			
			# Override model properties
			Properties { #3
				tib_ant_l { max_isometric_force.factor = 1 } #3.1
				tib_ant_r { max_isometric_force.factor = 1 }
				gastroc_l { max_isometric_force.factor = 1 }
				gastroc_r { max_isometric_force.factor = 1 }
				soleus_l { max_isometric_force.factor = 1 }	
				soleus_r { max_isometric_force.factor = 1 }	
				vasti_l { max_isometric_force.factor = 1 	}	
				vasti_r { max_isometric_force.factor = 1 	}	
				hamstrings_l { max_isometric_force.factor = 1 }
				hamstrings_r { max_isometric_force.factor = 1 }
				iliopsoas_l { max_isometric_force.factor = 1 }
				iliopsoas_r { max_isometric_force.factor = 1 }
				glut_max_l { max_isometric_force.factor = 1 }
				glut_max_r { max_isometric_force.factor = 1 }
			}			
			
			# Optimize initial state parameters
			state_init_file = data/InitStateGait10.zml
			initial_state_offset =	0~0.01<-0.5,0.5>
			initial_state_offset_exclude = "*_tx;*_ty;*_u"
			
			<< data/HfdConfigM2012Planar.zml >>
		}
		
		GaitStateController {
			signature_postfix = "GH2010v8" 										# 1
			stance_load_threshold = ~0.1<0.001,1>							# 2
			leg_load_sensor_delay = 0													# 3
			symmetric = 1																		# 4
			ConditionalControllers {													# 5
				# TA stretch reflexes [Geyer & Herr 2010]
				ConditionalController {												# 5 1
					states = "EarlyStance LateStance Liftoff Swing Landing" # 5 1 1
					ReflexController {														# 5 1 2
						MuscleReflex {														# 5 1 2 1
							target = tib_ant												# 5 1 2 1 1
							delay = 0.020														# 5 1 2 1 2
							KL = ~1.1<-10,10>												# 5 1 2 1 3
							KV = 0.0															# 5 1 2 1 4
							L0 = ~0.71<0,2>													# 5 1 2 1 5
						}
						MuscleReflex {														# 5 1 2 2
							target = tib_ant														# 5 1 2 2 1
							source = soleus														# 5 1 2 2 2
							delay = 0.020														# 5 1 2 2 3
							KF = ~-0.3<-10,10>														# 5 1 2 2 4
						}
					}
				}
				
				# GAS and SOL F+ reflexes [Geyer & Herr 2010]
				ConditionalController {														# 5 2
					states = "EarlyStance LateStance Liftoff"														# 5 2 1
					ReflexController {														# 5 2 2
						MuscleReflex {														# 5 2 2 1
							target = soleus														# 5 2 2 1 1
							delay = 0.020														# 5 2 2 1 2
							KL = 0														# 5 2 2 1 3
							KV = 0.0														# 5 2 2 1 4
							KF = ~1.2<-10,10>														# 5 2 2 1 5
						}
						MuscleReflex {														# 5 2 2 2
							target = gastroc														# 5 2 2 2 1
							delay = 0.020														# 5 2 2 2 2
							KL = 0														# 5 2 2 2 3
							KV = 0.0														# 5 2 2 2 4
							KF = ~1.1<-10,10>														# 5 2 2 2 5
						}
					}
				}
				
				# Stance reflexes
				ConditionalController {														# 5 3
					states = "EarlyStance LateStance"														# 5 3 1
					ReflexController {														# 5 3 2
						Reflexes {														# 5 3 2 1
							# F+ VAS
							ConditionalMuscleReflex {														# 5 3 2 1 1
								target = vasti														# 5 3 2 1 1 1
								delay = 0.010														# 5 3 2 1 1 2
								KF = ~1.15<-10,10> # G_VAS														# 5 3 2 1 1 3
								C0 = ~0.09<-1,1> # S_0,VAS														# 5 3 2 1 1 4
								dof = knee_angle														# 5 3 2 1 1 5
								pos_max = ~-0.175<-1,0>														# 5 3 2 1 1 6
								
							}
							# Root stability
							DofReflex {														# 5 3 2 1 2
								target = hamstrings														# 5 3 2 1 2 1
								source = pelvis_tilt														# 5 3 2 1 2 2
								delay = 0.005														# 5 3 2 1 2 3
								KP = ~1.91<-10,10> # k_p														# 5 3 2 1 2 4
								KV = ~0.25<-10,10> # k_d														# 5 3 2 1 2 5
								P0 = -0.105 # theta_ref, not optimized because of C0														# 5 3 2 1 2 6
								C0 = ~0.05<-1,1> # S_0,BAL														# 5 3 2 1 2 7
							}
							DofReflex {													# 5 3 2 1 3
								target = glut_max														# 5 3 2 1 3 1
								source = pelvis_tilt													# 5 3 2 1 3 2
								delay = 0.005													# 5 3 2 1 3 3
								KP = ~1.91<-10,10> # k_p													# 5 3 2 1 3 4
								KV = ~0.25<-10,10> # k_d													# 5 3 2 1 3 5
								P0 = -0.105 # theta_ref, not optimized because of C0													# 5 3 2 1 3 6
								C0 = ~0.05<-1,1> # S_0,BAL													# 5 3 2 1 3 7
							}
							DofReflex {													# 5 3 2 1 4
								target = iliopsoas													# 5 3 2 1 4 1
								source = pelvis_tilt													# 5 3 2 1 4 2
								delay = 0.005													# 5 3 2 1 4 3
								KP = ~-1.91<-10,10> # -k_p													# 5 3 2 1 4 4
								KV = ~-0.25<-10,10> # -k_d													# 5 3 2 1 4 5
								P0 = -0.105 # theta_ref, not optimized because of C0													# 5 3 2 1 4 6
								C0 = ~0.05<-1,1> # S_0,BAL													# 5 3 2 1 4 7
							}
						}
					}
				}
				
				# Double support reflexes
				ConditionalController {													# 5 4
					states = "Liftoff"													# 5 4 1
					ReflexController {													# 5 4 2
						MuscleReflex {													# 5 4 2 1
							target = iliopsoas													# 5 4 2 1 1
							delay = 0.005													# 5 4 2 1 2
							C0 = ~0.25<-1,1> # DELTA_S													# 5 4 2 1 3
							KV = 0													# 5 4 2 1 4
						}
						MuscleReflex {													# 5 4 2 2
							target = glut_max													# 5 4 2 2 1
							delay = 0.005													# 5 4 2 2 2
							C0 = ~-0.25<-1,1> # DELTA_S													# 5 4 2 2 3
							KV = 0													# 5 4 2 2 4
							
						}
					}
				}
				
				# Swing reflexes
				ConditionalController {													# 5 5
					states = "Swing Landing"													# 5 5 1
					ReflexController {													# 5 5 2
						# HFL excitation [Geyer & Herr 2010]
						MuscleReflex {												# 5 5 2 1
							target = iliopsoas												# 5 5 2 1 1
							delay = 0.005												# 5 5 2 1 2
							KL = ~0.35<-10,10> # G_HFL												# 5 5 2 1 3
							L0 = ~0.6<0,2> # l_off_HFL												# 5 5 2 1 4
							KV = 0												# 5 5 2 1 5
							
						}
						DofReflex {												# 5 5 2 2
							target = iliopsoas												# 5 5 2 2 1
							source = pelvis_tilt												# 5 5 2 2 2
							delay = 0.005												# 5 5 2 2 3
							KP = ~1.15<-10,10> # k_lean												# 5 5 2 2 4
							KV = ~0.25<-10,10> # not in [GH2010]												# 5 5 2 2 5
							P0 = ~-0.105<-1,1> # theta_ref												# 5 5 2 2 6
						}
						# late-swing HFL inhibition [Geyer & Herr 2010]
						MuscleReflex {												# 5 5 2 3
							target = iliopsoas												# 5 5 2 3 1
							source = hamstrings												# 5 5 2 3 2
							delay = 0.005												# 5 5 2 3 3
							KL = ~-4.0<-10,10>												# 5 5 2 3 4
							L0 = ~0.85<0,2>												# 5 5 2 3 5
						}
						# late-swing HAM and GLU reflexes [Geyer & Herr 2010]
						MuscleReflex {												# 5 5 2 4
							target = hamstrings												# 5 5 2 4 1
							delay = 0.005												# 5 5 2 4 2
							KF = ~0.65<-10,10>												# 5 5 2 4 3
							KV = 0												# 5 5 2 4 4
							
						}
						MuscleReflex {												# 5 5 2 5
							target = glut_max												# 5 5 2 5 1
							delay = 0.005												# 5 5 2 5 2
							KF = ~0.4<-10,10>												# 5 5 2 5 3
							KV = 0												# 5 5 2 5 4
							
						}
						MuscleReflex {												# 5 5 2 6
							target = soleus												# 5 5 2 6 1
							delay = 0.020												# 5 5 2 6 2
							KL = 0												# 5 5 2 6 3
							KV = 0.0												# 5 5 2 6 4
							
						}
						MuscleReflex {												# 5 5 2 7
							target = gastroc												# 5 5 2 7 1
							delay = 0.020												# 5 5 2 7 2
							KL = 0												# 5 5 2 7 3
							KV = 0.0												# 5 5 2 7 4
							
						}
					}
				}
			}
		}
		
		
		# Measure for gait
		<< data/cost_function.scone >>
	}
}
