# Supplementary material for: Dysfunctional neuro-muscular mechanisms explain gradual gait changes in prodromal spastic paraplegia
Source: J Neuroeng Rehabil. 2023 Jul 15;20:90. doi: 10.1186/s12984-023-01206-8 (PMC10349428; doi:10.1186/s12984-023-01206-8)
Supplement: Supplementary file 2 — Additional file 2. Video files showing simulated gait can be found as additional material. [file 12984_2023_1206_MOESM2_ESM.zip]

Archive with 48 entries (46 files):
- 12984_2023_1206_MOESM1_ESM/
- 12984_2023_1206_MOESM1_ESM/MuscleWeakness_100.mp4
- 12984_2023_1206_MOESM1_ESM/MuscleWeakness_13.3.mp4
- 12984_2023_1206_MOESM1_ESM/MuscleWeakness_20.mp4
- 12984_2023_1206_MOESM1_ESM/MuscleWeakness_26.67.mp4
- 12984_2023_1206_MOESM1_ESM/MuscleWeakness_33.3.mp4
- 12984_2023_1206_MOESM1_ESM/MuscleWeakness_40.mp4
- 12984_2023_1206_MOESM1_ESM/MuscleWeakness_46.67.mp4
- 12984_2023_1206_MOESM1_ESM/MuscleWeakness_53.3.mp4
- 12984_2023_1206_MOESM1_ESM/MuscleWeakness_6.67.mp4
- 12984_2023_1206_MOESM1_ESM/MuscleWeakness_60.mp4
- 12984_2023_1206_MOESM1_ESM/MuscleWeakness_66.67.mp4
- 12984_2023_1206_MOESM1_ESM/MuscleWeakness_73.3.mp4
- 12984_2023_1206_MOESM1_ESM/MuscleWeakness_80.mp4
- 12984_2023_1206_MOESM1_ESM/MuscleWeakness_86.67.mp4
- 12984_2023_1206_MOESM1_ESM/MuscleWeakness_93.3.mp4
- 12984_2023_1206_MOESM1_ESM/NoModification_0.mp4
- 12984_2023_1206_MOESM1_ESM/VelFB_Weakness_13.3.mp4
- 12984_2023_1206_MOESM1_ESM/VelFB_Weakness_20.mp4
- 12984_2023_1206_MOESM1_ESM/VelFB_Weakness_26.67.mp4
- 12984_2023_1206_MOESM1_ESM/VelFB_Weakness_33.3.mp4
- 12984_2023_1206_MOESM1_ESM/VelFB_Weakness_40.mp4
- 12984_2023_1206_MOESM1_ESM/VelFB_Weakness_46.67.mp4
- 12984_2023_1206_MOESM1_ESM/VelFB_Weakness_53.3.mp4
- 12984_2023_1206_MOESM1_ESM/VelFB_Weakness_6.67.mp4
- 12984_2023_1206_MOESM1_ESM/VelFB_Weakness_60.mp4
- 12984_2023_1206_MOESM1_ESM/VelFB_Weakness_73.3.mp4
- 12984_2023_1206_MOESM1_ESM/VelocityFeedback_13.3.mp4
- 12984_2023_1206_MOESM1_ESM/VelocityFeedback_20.mp4
- 12984_2023_1206_MOESM1_ESM/VelocityFeedback_26.67.mp4
- 12984_2023_1206_MOESM1_ESM/VelocityFeedback_33.3.mp4
- 12984_2023_1206_MOESM1_ESM/VelocityFeedback_40.mp4
- 12984_2023_1206_MOESM1_ESM/VelocityFeedback_46.67.mp4
- 12984_2023_1206_MOESM1_ESM/VelocityFeedback_53.3.mp4
- 12984_2023_1206_MOESM1_ESM/VelocityFeedback_6.67.mp4
- 12984_2023_1206_MOESM1_ESM/VelocityFeedback_60.mp4
- 12984_2023_1206_MOESM1_ESM/VelocityFeedback_66.67.mp4
- 12984_2023_1206_MOESM1_ESM/VelocityFeedback_73.3.mp4
- 12984_2023_1206_MOESM1_ESM/VelocityFeedback_80.mp4
- 12984_2023_1206_MOESM1_ESM/VelocityFeedback_86.67.mp4
- 12984_2023_1206_MOESM1_ESM/VelocityFeedback_93.3.mp4
- batch-simulation-velfb-weakness.bat
- data/
- data/cost_function.scone
- data/H0914.hfd
- data/HfdConfigM2012Planar.zml
- data/InitStateGait10.zml
- GAIT-HSP_weakness_spasticity-Hyfydy.scone
